# Supplementary material for: CETP and SGLT2 inhibitor combination therapy increases glycemic control: a 2x2 factorial Mendelian randomization analysis
Source: Front Endocrinol (Lausanne). 2024 Jun 19;15:1359780. doi: 10.3389/fendo.2024.1359780 (PMC11219943; doi:10.3389/fendo.2024.1359780)
Supplement: Supplementary file 1 [file Table_2.xlsx]

## Sheet: Sheet1
Supplement 1: LD Matrix for the SNPs included in the CETP score (expressed in r-squared)
	rs3764261	rs1864163	rs9989419	rs5880
rs3764261	1	0.176	0.124	0.028
rs1864163	0.176	1	0.218	0.104
rs9989419	0.124	0.218	1	0.002
rs5880	0.028	0.104	0.002	1

## Sheet: Sheet2
Supplement 2: LD Matrix for the SNPs included in the SGLT2 score (expressed in r-squared)
	rs9934336	rs3116150
rs9934336	1	0.106
rs3116150	0.106	1

## Sheet: Sheet3
Supplement 3: Table of genetic variants used to construct the CETP score; all data from the Global Lipid Genetics Consortium
SNP	Effect Allele	Effect Allele Frequency	Chromosome	Position (GRch38)	Weight
rs3764261	A	0.2942	16	56959412	3.618
rs1864163	G	0.7322	16	56963321	3.37
rs9989419	G	0.595	16	56951227	2.209
rs5880	G	0.9406	16	56981179	4.606

## Sheet: Sheet4
Supplement 4: Table of genetic variants used to construct the SGLT2 score; all data from Katzman et al., 2021
SNP	Effect Allele	Effect Allele Frequency	Chromosome	Position (GRch38)	Weight
rs9934336	A	0.28	16	31484552	0.35
rs3116150	G	0.76	16	31486700	0.52

## Sheet: Sheet5
Supplement Table 5: Validation of CETP and SGLT2 genetic scores
	Marker	Estimate	SE	p-value
Dichotomous CETP Score Validation
	HDL	0.115922	0.001645	<2e-16
	LDL	-0.035835	0.003745	<2e-16
	ApoB	-0.144284	0.0010365	<2e-16
Continuous CETP Score Validation
	HDL	0.0124	0.0001465	<2e-16
	LDL	-0.0035483	0.0003355	<2e-16
	ApoB	-0.001498	9.283e-05	<2e-16
Dichotomous SGLT2 Score Validation
	A1c	-0.08823	0.02156	4.26e-05
	SBP	0.22566	0.08944	0.0116
	BMI	0.02928	0.02143	0.172
Continuous SGLT2 Score Validation
	A1c	-0.07887	0.0193	4.4e-05
	SBP	0.25461	0.08014	0.00149
	BMI	0.0337	0.0192	0.0708

## Sheet: Sheet6
Supplement Table 6: Investigation of glycated hemoglobin levels between groups in the 2x2 factorial Mendelian Randomization framework
	Comparison	Estimate	SE	p-value
Groups Compared against reference without covariates
	SGLT2i	-0.05387	0.02993	0.0719
	CETPi	-0.05084	0.02648	0.0549
	Combo	-0.13563	0.02782	1.09e-06
Groups Compared against reference with SBP and BMI as covariates
	SGLT2i	-0.0758738	0.0289	0.0087
	CETPi	-0.051597	0.0255769	0.044
	Combo	-0.13186	0.02688	9.39e-07
Groups compared against each other without covariates
	CETPi vs SGLT2i	0.003028	0.028274	0.915
	Combo vs SGLT2i	-0.08176	0.0295	0.00558
	Combo vs CETPi	-0.08479	0.02613	0.00118
Groups compared against each other with SBP and BMI as covariates
	CETPi vs SGLT2i	0.02382	0.02735	0.384
	Combo vs SGLT2i	-0.057	0.02857	0.0459
	Combo vs CETPi	-0.08047	0.025	0.00146

## Sheet: Sheet7
Supplement 7: Interaction effect of CETP and SGLT2 genetic scores
Phenotype	Estimate	Standard Error	Statistic	P-value
A1C	9.125e-05	0.003649	0.025	0.98
Diabetes (log-hazard ratio)	-0.00199	0.003035	-0.656	0.512

## Sheet: Sheet8
Supplement Table 8: Investigation of diabetes cases between groups in the 2x2 factorial Mendelian Randomization framework
	Comparison	Estimate (log-hazard ratio)	SE	p-value
Groups Compared against reference without covariates
	SGLT2i	-0.008597	0.024563	0.726
	CETPi	-0.022502	0.021925	0.305
	Combo	-0.06342	0.023372	0.00666
Groups Compared against reference with SBP and BMI as covariates
	SGLT2i	-0.0214085	0.0245672	0.384
	CETPi	-0.0303493	0.0219273	0.166
	Combo	-0.0715227	0.0233755	0.00222
Groups compared against each other without covariates
	CETPi vs SGLT2i	-0.013595	0.023446	0.562
	Combo vs SGLT2i	-0.05476	0.0248	0.0273
	Combo vs CETPi	-0.041171	0.022196	0.0636
Groups compared against each other with SBP and BMI as covariates
	CETPi vs SGLT2i	-0.0083993	0.0234466	0.729
	Combo vs SGLT2i	-0.049656	0.024806	0.0454
	Combo vs CETPi	-0.0411939	0.0221959	0.0635

## Sheet: Sheet9
Supplement 9: Continuous Linear model of CETP and SGLT2
CETP
Phenotype	Estimate	Standard Error	Statistic	P-value
A1c	-0.005962	0.001847	-3.227	0.00125
Diabetes (log-hazard ratio)	-0.0036	0.001539	-2.34	0.0193
SGLT2
Phenotype	Estimate	Standard Error	Statistic	P-value
A1c	-0.078789	0.019304	-4.081	4.48e-05
Diabetes (log-hazard ratio)	-0.02231	0.0161	-1.385	0.166

## Sheet: Sheet10
	Reference	SGLT2i	CETPi	Combo	P-value
Demographics
No. of Participants	57 114	45 491	72 986	58 174
Age	56.84 (8.02)	56.91 (7.98)	56.86 (7.99)	56.82 (8.02)	0.322
Number Male (%)	26 316 (46.1)	20 866 (45.9)	33 597 (46.0)	26 757 (46.0)	0.923
Number Female (%)	30 798 (53.9)	24 625 (54.1)	39 389 (54.0)	31 417 (54.0)	0.923
Smoking
Never (%)	30 628 (53.6)	24 680 (54.3)	39 797 (54.5)	31 481 (54.1)	0.179
Previous (%)	20 461 (35.8)	16 006 (35.2)	25 556 (35.0)	20 450 (35.2)	0.084
Current (%)	5860 (10.3)	4 632 (10.2)	7 401 (10.1)	6 033 (10.4)	0.605
Prefer not to answer (%)	196 (0.34)	173 (.38)	232 (0.32)	210 (0.36)	0.309
Alcohol
Daily or almost daily (%)	12 185 (21.3)	9 732 (21.4)	15 477 (21.2)	12 615 (21.7)	0.307
Three of four times a week (%)	13 744 (24.1)	10 953 (24.1)	17 618 (24.1)	13 867 (23.8)	0.722
Once or twice a week (%)	15 069 (26.4)	12 036 (26.5)	19 260 (26.4)	15 279 (26.3)	0.941
One to three times a month (%)	6 385 (11.2)	5 008 (11.0)	8 027 (11.0)	6 506 (11.2)	0.637
Special occasions only (%)	5 960 (10.4)	4 809 (10.6)	7 738 (10.6)	6 065 (10.4)	0.694
Never (%)	3 736 (6.5)	2 926 (6.4)	4 808 (6.6)	3 811 (6.6)	0.784
Prefer not to answer (%)	35 (0.06)	27 (0.06)	58 (0.08)	31 (0.05)	0.269
Medication Use
Lipid lowering therapy (%)	10 933 (19.1)	8 801 (19.3)	13 264 (18.2)	10 676 (18.4)	9.6e-07
BP lowering therapy (%)	12 574 (22.0)	10 058 (22.1)	15 810 (21.7)	12 498 (21.5)	0.089
Insulin therapy (%)	378 (0.66)	307 (0.68)	450 (0.62)	340 (0.58)	0.214
Lipids
HDL	1.39 (0.36)	1.40 (0.36)	1.50 (0.39)	1.50 (0.39)	2e-16
LDL	3.60 (0.86)	3.60 (0.86)	3.57 (0.85)	3.56 (0.85)	2e-16
TG	1.76 (0.99)	1.76 (1.00)	1.72 (0.97)	1.72 (0.97)	2e-16
ApoB	1.04 (0.24)	1.04 (0.24)	1.03 (0.24)	1.03 (0.24)	2e-16
Non-lipid biomarkers
Glycated hemoglobin	35.58 (4.77)	35.52 (4.76)	35.53 (4.72)	35.44 (4.68)	9.06e-06
Body mass index	27.36 (4.70)	27.42 (4.70)	27.36 (4.70)	27.33 (4.70)	0.0223
Systolic blood pressure	140.00 (19.59)	140.37 (19.72)	139.97 (19.61)	140.10 (19.62)	0.0042
Genetic scores
CETP score	13.93 (3.50)	13.90 (3.53)	22.41 (2.92)	22.44 (2.92)	2e-16
SGLT2 score	0.56 (0.27)	1.47 (0.15)	0.56 (0.27)	1.47 (0.15)	2e-16
Diabetes cases (%)	3806 (6.67)	3014 (6.63)	4753 (6.51)	3637 (6.25)	0.029
